# Supplementary material for: Hinokiflavone Inhibits Growth of Esophageal Squamous Cancer By Inducing Apoptosis via Regulation of the PI3K/AKT/mTOR Signaling Pathway
Source: Front Oncol. 2022 Feb 1;12:833719. doi: 10.3389/fonc.2022.833719 (PMC8844566; doi:10.3389/fonc.2022.833719)
Supplement: Supplementary file 3 [file Table_1.xlsx]

## Sheet: Sheet1
Figure 1B
KYSE150 CCK-8 24h (OD value)
Blank wells	Control wells	HF 2.5μM	HF 5μM	HF 10μM	HF 20μM	HF 40μM	HF 80μM
0.202	0.872	0.87	0.796	0.743	0.621	0.52	0.485
0.181	0.837	0.828	0.779	0.771	0.647	0.531	0.512
0.19	1.077	0.985	0.975	0.89	0.819	0.567	0.553
KYSE150 CCK-8 24h (Cell viability)
	Control groups	HF 2.5μM	HF 5μM	HF 10μM	HF 20μM	HF 40μM	HF 80μM
	1	0.997	0.882	0.807	0.625	0.475	0.422
	1	0.986	0.912	0.899	0.71	0.534	0.505
	1	0.896	0.885	0.884	0.709	0.425	0.414
KYSE150 CCK-8 48h (OD value)
Blank wells	Control wells	HF 2.5μM	HF 5μM	HF 10μM	HF 20μM	HF 40μM	HF 80μM
0.22	0.77	0.756	0.658	0.592	0.568	0.445	0.384
0.189	0.819	0.791	0.756	0.69	0.632	0.475	0.471
0.281	0.874	0.841	0.731	0.76	0.619	0.49	0.46
KYSE150 CCK-8 48h (Cell viability)
	Control groups	HF 2.5μM	HF 5μM	HF 10μM	HF 20μM	HF 40μM	HF 80μM
	1	0.975	0.796	0.676	0.633	0.409	0.298
	1	0.956	0.9	0.795	0.703	0.454	0.448
	1	0.944	0.759	0.808	0.57	0.352	0.302
TE14 CCK-8 24h (OD value)
Blank wells	Control wells	HF 2.5μM	HF 5μM	HF 10μM	HF 20μM	HF 40μM	HF 80μM
0.127	0.825	0.756	0.745	0.672	0.66	0.572	0.463
0.103	0.829	0.802	0.771	0.643	0.629	0.541	0.406
0.119	0.807	0.798	0.759	0.65	0.592	0.528	0.45
TE14 CCK-8 24h (Cell viability)
	Control groups	HF 2.5μM	HF 5μM	HF 10μM	HF 20μM	HF 40μM	HF 80μM
	1	0.901	0.885	0.785	0.764	0.638	0.481
	1	0.963	0.92	0.744	0.725	0.603	0.417
	1	0.987	0.918	0.762	0.679	0.587	0.475
TE14 CCK-8 48h (OD value)
Blank wells	Control wells	HF 2.5μM	HF 5μM	HF 10μM	HF 20μM	HF 40μM	HF 80μM
0.195	1.07	0.939	0.817	0.71	0.629	0.578	0.388
0.177	0.908	0.775	0.811	0.706	0.655	0.557	0.458
0.207	1.061	0.959	0.913	0.7	0.685	0.599	0.387
TE14 CCK-8 48h (Cell viability)
	Control groups	HF 2.5μM	HF 5μM	HF 10μM	HF 20μM	HF 40μM	HF 80μM
	1	0.85	0.836	0.661	0.496	0.438	0.221
	1	0.791	0.867	0.724	0.654	0.52	0.384
	1	0.871	0.827	0.577	0.56	0.459	0.211
Figure 1C
Colony forming number (%) for KYSE150					Colony forming number (%) for TE14
HF 0μM	HF 2.5μM	HF 5μM	HF 10μM		HF 0μM	HF 2.5μM	HF 5μM	HF 10μM
1	83.8	57.6	28.4		1	81	51.6	20.4
1	86.5	51.5	26.1		1	80.6	49.2	15.8
1	85.7	54	28.4		1	82.5	51.8	17.7
Figure 1D
KYSE150					TE14
Percentage of proliferating cell (%)					Percentage of proliferating cell (%)
HF 0μM	HF 10μM	HF 20μM	HF 40μM		HF 0μM	HF 10μM	HF 20μM	HF 40μM
42.5	45.3	19.4	19.4		47.9	40.7	32.8	19.2
53.4	53.4	28.5	24.2		56.7	38.4	34.2	24.6
51.3	41.7	25.8	22.2		54.9	41.3	35.2	26.9
Figure 2B
KYSE150					TE14
Apoptosis rate (%)					Apoptosis rate (%)
HF 0μM	HF 10μM	HF 20μM	HF 40μM		HF 0μM	HF 10μM	HF 20μM	HF 40μM
9.72	19.44	22.49	40.9		3.5	21.08	31.33	57.31
12.53	18.43	24.3	43.9		2.79	21.95	28.37	52.1
10.81	19.76	25.77	36.94		3.66	23.98	29.92	57.33
Figure 2C
Protein quantification						Relative expression
	Bcl-2	Bax	c-Caspase3	β-actin			Bcl-2	Bax	c-Caspase3
HF 0μM	43790.9	12339.7	13150	32561.8		HF 0μM	1	1	1
HF 10μM	39910.2	16293.5	15243.6	35938.2		HF 10μM	0.911382	1.32041	1.15921
HF 20μM	26127.4	25852.8	22315.5	35481.7		HF 20μM	0.59664	2.09509	1.69699
HF 40μM	14537.2	30849.5	32973.4	39547.4		HF 40μM	0.33197	2.50002	2.50748
Protein quantification						Relative expression
	Bcl-2	Bax	c-Caspase3	β-actin			Bcl-2	Bax	c-Caspase3
HF 0μM	40686.3	10895.4	15146.7	32252.5		HF 0μM	1	1	1
HF 10μM	30686.3	15521.9	19761.3	35202.9		HF 10μM	0.754217	1.42463	1.30466
HF 20μM	25318.9	20282.1	28581.5	35481.2		HF 20μM	0.622296	1.86153	1.88698
HF 40μM	13077.6	30282.1	38851.8	39547.4		HF 40μM	0.321425	2.77935	2.56504
Protein quantification						Relative expression
	Bcl-2	Bax	c-Caspase3	β-actin			Bcl-2	Bax	c-Caspase3
HF 0μM	43719.5	13512.6	21042	32252.5		HF 0μM	1	1	1
HF 10μM	28350.3	16029.8	25458.3	34730.7		HF 10μM	0.64846	1.18629	1.20988
HF 20μM	14640.4	22399.7	29301.8	35481.6		HF 20μM	0.334872	1.65769	1.39254
HF 40μM	10288.8	34987.9	49017.9	39434.6		HF 40μM	0.235337	2.58928	2.32953
Figure 2D
Protein quantification						Relative expression
	Bcl-2	Bax	c-Caspase3	β-actin			Bcl-2	Bax	c-Caspase3
HF 0μM	39172.8	13086.6	18322.1	37710.6		HF 0μM	1	1	1
HF 10μM	21805.2	18224.3	27474.3	36180.7		HF 10μM	0.556641	1.39259	1.49952
HF 20μM	15146.3	22740.7	29551.5	39196.2		HF 20μM	0.386654	1.7377	1.61289
HF 40μM	5903.78	41920.6	46335.8	36620.1		HF 40μM	0.150711	3.20331	2.52896
Protein quantification						Relative expression
	Bcl-2	Bax	c-Caspase3	β-actin			Bcl-2	Bax	c-Caspase3
HF 0μM	43097.5	14255.5	15442.7	39121.5		HF 0μM	1	1	1
HF 10μM	31541.2	21813.5	18005.1	39683.8		HF 10μM	0.731858	1.53018	1.16593
HF 20μM	22322.5	28693.6	32440	38719.2		HF 20μM	0.517955	2.01281	2.10067
HF 40μM	15300.6	43744.5	38173.8	37203.4		HF 40μM	0.355023	3.06862	2.47197
Protein quantification						Relative expression
	Bcl-2	Bax	c-Caspase3	β-actin			Bcl-2	Bax	c-Caspase3
HF 0μM	45484.5	8972.15	13028.9	36169		HF 0μM	1	1	1
HF 10μM	38599.3	15884.9	13549.7	39065.1		HF 10μM	0.848625	1.77047	1.03997
HF 20μM	29345.1	20884.2	22227.7	38719.2		HF 20μM	0.645168	2.32767	1.70603
HF 40μM	17526.2	30264.2	37299.5	39209.7		HF 40μM	0.385322	3.37313	2.86283
Figure 5A-C
KYSE150
Protein quantification									Relative expression
	PI3K	p-PI3K	AKT	p-AKT	mTOR	p-MTOR	β-actin			PI3K	p-PI3K	AKT	p-AKT	mTOR	p-MTOR
HF 0μM	39807.4	38373.6	36822.3	39493.4	40082.6	37804.5	36370.6		HF 0μM	1	1	1	1	1	1
HF 10μM	41370.3	29781.5	35332.1	37564.7	38137.7	35149.7	37379.3		HF 10μM	1.03926	0.776093	0.959529	0.951163	0.951478	0.929775
HF 20μM	39536.4	15703.3	35932.4	19856.3	37724.8	17305.5	37073.7		HF 20μM	0.993192	0.409223	0.975832	0.502776	0.941175	0.722281
HF 40μM	41611.9	14190.6	36300.5	14494.9	39455.1	15122.4	36771.9		HF 40μM	1.04533	0.369802	0.985828	0.367021	0.984343	0.457762
Protein quantification									Relative expression
	PI3K	p-PI3K	AKT	p-AKT	mTOR	p-MTOR	β-actin			PI3K	p-PI3K	AKT	p-AKT	mTOR	p-MTOR
HF 0μM	32926.6	37903.9	38075.4	36291.1	28824.3	44807.2	35892.8		HF 0μM	1	1	1	1	1	1
HF 10μM	33030	34317.8	38264.3	34794	28231.3	41852.6	36794.3		HF 10μM	1.00314	0.905389	1.00496	0.958749	0.979427	0.934058
HF 20μM	33802.2	20401	36221.3	22493.7	27917.8	21556.8	36440.5		HF 20μM	1.02659	0.538229	0.951303	0.619813	0.968554	0.4811
HF 40μM	34389.8	20105.6	37074.6	13806.3	27300.4	17188	35899.9		HF 40μM	1.04444	0.530435	0.973714	0.380433	0.947133	0.383599
Protein quantification									Relative expression
	PI3K	p-PI3K	AKT	p-AKT	mTOR	p-MTOR	β-actin			PI3K	p-PI3K	AKT	p-AKT	mTOR	p-MTOR
HF 0μM	42807.4	41938.9	37660.9	37216.1	37806.8	47885.9	37165.6		HF 0μM	1	1	1	1	1	1
HF 10μM	41376.3	32337.9	38796	36619.9	37106.9	42358.6	37046.7		HF 10μM	0.966569	0.771071	1.03014	0.98398	0.981488	0.884575
HF 20μM	42537.4	15831.4	39510.6	18624	36557.5	26398.9	36104.7		HF 20μM	0.993693	0.377487	1.04911	0.50043	0.966957	0.551287
HF 40μM	41615.9	15204.9	39070.9	7289.71	38615	10820.5	36312.1		HF 40μM	0.972167	0.362549	1.03744	0.195875	1.02138	0.225964
TE14
Protein quantification									Relative expression
	PI3K	p-PI3K	AKT	p-AKT	mTOR	p-MTOR	β-actin			PI3K	p-PI3K	AKT	p-AKT	mTOR	p-MTOR
HF 0μM	32583.7	37766.6	30489	40924.5	33880.3	41456.5	38483.3		HF 0μM	1	1	1	1	1	1
HF 10μM	31486.1	26513.7	29403.2	39169.9	34292.6	35316.5	38921.1		HF 10μM	0.966315	0.702042	0.964387	0.957127	1.01217	0.851894
HF 20μM	30359.5	24687.5	32603.1	29850.6	33701.5	18806	38006.7		HF 20μM	0.93174	0.653687	1.06934	0.729407	0.994721	0.453631
HF 40μM	28610.3	14023.1	29364.4	11259.8	34457.1	10410.4	39244.3		HF 40μM	0.878054	0.371309	0.963112	0.275136	1.01702	0.251117
Protein quantification									Relative expression
	PI3K	p-PI3K	AKT	p-AKT	mTOR	p-MTOR	β-actin			PI3K	p-PI3K	AKT	p-AKT	mTOR	p-MTOR
HF 0μM	38151.2	35366.1	32611.1	49970.1	36865.5	45043.2	37617.8		HF 0μM	1	1	1	1	1	1
HF 10μM	39713.2	29681.8	33092.4	41588.7	36522.1	43555.2	36948.5		HF 10μM	1.04094	0.839273	1.01476	0.832271	0.990687	0.966964
HF 20μM	39065	28355.7	34618.9	28342.8	35550.4	14283.5	36916.5		HF 20μM	1.02395	0.801776	1.06157	0.567196	0.964327	0.317107
HF 40μM	38928.7	19829.6	33812.2	19736.2	36551.5	3196.17	37514.3		HF 40μM	1.02038	0.560693	1.03683	0.39496	0.964357	0.0709578
Protein quantification									Relative expression
	PI3K	p-PI3K	AKT	p-AKT	mTOR	p-MTOR	β-actin			PI3K	p-PI3K	AKT	p-AKT	mTOR	p-MTOR
HF 0μM	34650.1	36042	43923.8	39382.3	30397.1	39877.4	37342.1		HF 0μM	1	1	1	1	1	1
HF 10μM	35088.7	26133.1	41707.4	32900	31031.4	38989.4	36592.5		HF 10μM	1.01266	0.725074	0.94954	0.835401	1.02087	0.977733
HF 20μM	35052	22990.5	43615.2	22405.9	32426.4	18031.5	36690.5		HF 20μM	1.0116	0.360425	0.992974	0.568933	1.06676	0.452174
HF 40μM	35626.9	19923	43885.5	19442.6	33371.3	7012.97	37325.8		HF 40μM	1.02819	0.552773	0.999128	0.493689	1.09784	0.175863
Figure 5D-E
Protein quantification								Relative expression
	p-AKT	p-MTOR	Bcl-2	Bax	c-Caspase3	β-actin			p-AKT	p-MTOR	Bcl-2	Bax	c-Caspase3
Control	29932	24647.8	33346.1	39803.1	32972.4	39566.5		Control	1	1	1	1	1
HF	18402.2	12751	18593.9	40627.5	42261.2	39297.1		HF	0.614802	0.517328	0.557605	1.02071	1.28172
SC-79	34823.8	34683.8	39586	21966.6	9911.15	38181.7		SC-79	1.16343	1.40718	1.18713	0.551883	0.300589
HF+SC-79	25052	28247.1	30825.2	24990.8	21724.8	38185		HF+SC-79	0.836964	1.14603	0.924402	0.627861	0.658878
Protein quantification								Relative expression
	p-AKT	p-MTOR	Bcl-2	Bax	c-Caspase3	β-actin			p-AKT	p-MTOR	Bcl-2	Bax	c-Caspase3
Control	35005.3	30867.6	28168.8	38302.1	31181.2	39226.6		Control	1	1	1	1	1
HF	27941	18929.3	20613.5	42057.4	42714.2	38953.1		HF	0.798195	0.613243	0.731786	1.09805	1.36987
SC-79	41885.7	45441.4	35526.8	24869.9	19458.6	39764.4		SC-79	1.19655	1.47214	1.26121	0.649309	0.624048
HF+SC-79	29739.5	35273.1	26497.4	27922.9	22615.4	38642.6		HF+SC-79	0.849571	1.14272	0.940665	0.729018	0.72529
Protein quantification								Relative expression
	p-AKT	p-MTOR	Bcl-2	Bax	c-Caspase3	β-actin			p-AKT	p-MTOR	Bcl-2	Bax	c-Caspase3
Control	25111	21364.5	23241.8	38894.7	38992.9	38844.6		Control	1	1	1	1	1
HF	16762.7	17002.7	10969.4	42019.6	47809.9	38448.3		HF	0.667543	0.795838	0.471969	1.08034	1.22612
SC-79	32752.3	30925.1	32350.7	27108	20504.6	39377		SC-79	1.3043	1.4475	1.39192	0.696959	0.525854
HF+SC-79	28152.9	30370.6	26206	28809.5	24184.7	39420.5		HF+SC-79	1.12114	1.42154	1.12754	0.740705	0.620232
Figure 5F
KYSE150 CCK-8 24h (OD value)
Blank wells	Control	HF	SC-79	HF+SC-79
0.219	0.66	0.48	0.658	0.512
0.209	0.642	0.459	0.648	0.577
0.204	0.639	0.459	0.635	0.536
0.209	0.65	0.448	0.635	0.501
KYSE150 CCK-8 24h (Cell viability)
Control	HF	SC-79	HF+SC-79
1	0.82	0.998	0.852
1	0.817	1.006	0.935
1	0.82	0.996	0.897
Figure 6A
Scratch area
HF 0μM	HF 10μM	HF 20μM	HF 40μM	Control
6.695	17.581	18.979	25.294	25.901
7.706	17.349	20.368	24.705	26.367
6.618	17.849	19.666	23.757	25.74
Migration rate %
HF 0μM	HF 10μM	HF 20μM	HF 40μM
0.702483	0.321223	0.267248	0.0461758
0.749004	0.342018	0.227519	0.0989874
0.743784	0.306566	0.235975	0.0734277
Figure 6B
Number of migrated cells					Number of invaded cells
HF 0μM	HF 10μM	HF 20μM	HF 40μM		HF 0μM	HF 10μM	HF 20μM	HF 40μM
266	234	160	86		254	206	85	43
255	227	152	82		247	203	82	46
273	236	163	93		261	217	86	55
Figure 6C
Protein quantification					Relative expression
	MMP2	MMP9	β-actin			MMP2	MMP9
HF 0μM	41104.4	39366	38644.1		HF 0μM	1	1
HF 10μM	32916.4	38893.4	39303.4		HF 10μM	0.8008	0.987994
HF 20μM	22340.1	16908.7	37284.1		HF 20μM	0.543496	0.429524
HF 40μM	15793.4	9754.37	39191.8		HF 40μM	0.384227	0.247786
Protein quantification					Relative expression
	MMP2	MMP9	β-actin			MMP2	MMP9
HF 0μM	40993.7	32447.6	37085.5		HF 0μM	1	1
HF 10μM	32736.6	27362.6	38996.9		HF 10μM	0.798577	0.843286
HF 20μM	18760.2	11563.5	36907.2		HF 20μM	0.457637	0.356375
HF 40μM	12999.6	9268.56	38960		HF 40μM	0.317113	0.285647
Protein quantification					Relative expression
	MMP2	MMP9	β-actin			MMP2	MMP9
HF 0μM	39093	31079.8	37733.4		HF 0μM	1	1
HF 10μM	29467.3	30853.2	38478.7		HF 10μM	0.753774	0.992709
HF 20μM	12911.6	15069.5	36329.3		HF 20μM	0.330279	0.484865
HF 40μM	9422.24	12676.1	38691		HF 40μM	0.241021	0.407856
Figure 6D
Protein quantification					Relative expression
	MMP2	MMP9	β-actin			MMP2	MMP9
HF 0μM	39118.1	33662.8	37615.1		HF 0μM	1	1
HF 10μM	27709.9	28122.1	38581.5		HF 10μM	0.708366	0.835404
HF 20μM	23058	17960.7	39717.2		HF 20μM	0.589445	0.533546
HF 40μM	7697.77	9884.75	40669.4		HF 40μM	0.196783	0.29364
Protein quantification					Relative expression
	MMP2	MMP9	β-actin			MMP2	MMP9
HF 0μM	30416.2	43849.1	38812		HF 0μM	1	1
HF 10μM	25710.1	32704.2	35179		HF 10μM	0.845277	0.745835
HF 20μM	16039.6	16343.8	39280.9		HF 20μM	0.527337	0.372728
HF 40μM	13162.5	13296.5	40579.1		HF 40μM	0.432746	0.303233
Protein quantification					Relative expression
	MMP2	MMP9	β-actin			MMP2	MMP9
HF 0μM	34825.9	38877.1	38900.8		HF 0μM	1	1
HF 10μM	31249	36122	38135.1		HF 10μM	0.897292	0.929134
HF 20μM	20427.3	18873.9	39140.1		HF 20μM	0.586556	0.485476
HF 40μM	8343.39	8568.44	40216.7		HF 40μM	0.239574	0.220398
Figure 7B,C,E
Control group
0 day after treatment
	Mouse No.1	Mouse No.2	Mouse No.3	Mouse No.4	Mouse No.5	Mouse No.6
Tumor (L)/mm	5.7	5.8	5.3	5.4	5.5	5.2
Tumor (W)/mm	4.5	4.1	4.2	4.4	4.3	4.3
Tumor (V)/mm3	57.7125	48.749	46.746	52.272	50.8475	48.074
Body weight/g	16.2	15.3	16.3	16.4	16	16.1
3 days after treatment
	Mouse No.1	Mouse No.2	Mouse No.3	Mouse No.4	Mouse No.5	Mouse No.6
Tumor (L)/mm	7.5	7.1	6.9	7.2	6.4	6.7
Tumor (W)/mm	5.6	5.9	6.2	5.7	6.3	6.2
Tumor (V)/mm3	117.6	123.576	132.618	116.964	127.008	128.774
Body weight/g	16.6	15.5	16.8	16.7	16.5	16.3
6 days after treatment
	Mouse No.1	Mouse No.2	Mouse No.3	Mouse No.4	Mouse No.5	Mouse No.6
Tumor (L)/mm	12.1	10.1	11.3	11.5	9.5	10.5
Tumor (W)/mm	7	7.4	7.2	7.1	8	7.6
Tumor (V)/mm3	296.45	276.538	292.896	289.858	304	303.24
Body weight/g	16.9	16	17.1	16.9	17.2	17.1
9 days after treatment
	Mouse No.1	Mouse No.2	Mouse No.3	Mouse No.4	Mouse No.5	Mouse No.6
Tumor (L)/mm	13.1	12	12.1	11.3	10	11.4
Tumor (W)/mm	8.4	8.6	8	8.7	9.1	9
Tumor (V)/mm3	462.168	443.76	387.2	427.649	414.05	461.7
Body weight/g	17.4	16.3	17.4	17.3	17.3	17.2
12 days after treatment
	Mouse No.1	Mouse No.2	Mouse No.3	Mouse No.4	Mouse No.5	Mouse No.6
Tumor (L)/mm	13.4	11	12	12.4	11.5	11.5
Tumor (W)/mm	8.7	9.5	8.1	9	9.6	9.7
Tumor (V)/mm3	507.123	496.375	393.66	502.2	529.92	541.018
Body weight/g	18	17.2	18.3	18.1	18.4	18
15 days after treatment
	Mouse No.1	Mouse No.2	Mouse No.3	Mouse No.4	Mouse No.5	Mouse No.6
Tumor (L)/mm	13.4	11	12.1	12.1	12	12
Tumor (W)/mm	8.8	9.6	8.2	9.5	9.7	9.8
Tumor (V)/mm3	518.848	506.88	406.802	546.013	564.54	576.24
Body weight/g	18.6	17.9	18.8	18.7	18.9	19
18 days after treatment
	Mouse No.1	Mouse No.2	Mouse No.3	Mouse No.4	Mouse No.5	Mouse No.6
Tumor (L)/mm	13.3	11.2	12.8	12.3	12.2	12.1
Tumor (W)/mm	9	9.7	8.2	9.8	9.9	9.8
Tumor (V)/mm3	538.65	526.904	430.336	590.646	597.861	581.042
Body weight/g	19.2	18.4	19.3	19.2	19.3	19.4
21 days after treatment
	Mouse No.1	Mouse No.2	Mouse No.3	Mouse No.4	Mouse No.5	Mouse No.6
Tumor (L)/mm	13.8	13.2	13.1	13.6	12.3	13.1
Tumor (W)/mm	9.6	9.8	9	10	10.6	10.2
Tumor (V)/mm3	635.904	633.864	530.55	680	691.014	681.462
Body weight/g	19.8	18.8	19.9	19.8	20.1	20
24 days after treatment
	Mouse No.1	Mouse No.2	Mouse No.3	Mouse No.4	Mouse No.5	Mouse No.6
Tumor (L)/mm	14.7	13.6	14	13.8	12.7	13.5
Tumor (W)/mm	10.1	10.3	9.5	10.4	11.2	10.8
Tumor (V)/mm3	749.774	721.412	631.75	746.304	796.544	787.32
Body weight/g	20.8	19.9	21	21.3	21.2	21.4
25mg/kg treatement group
0 day after treatment
	Mouse No.1	Mouse No.2	Mouse No.3	Mouse No.4	Mouse No.5	Mouse No.6
Tumor (L)/mm	5.5	5.6	6	5.3	5	6.1
Tumor (W)/mm	4.3	4.1	4	4.5	4.5	4
Tumor (V)/mm3	50.8475	47.068	48	53.6625	50.625	48.8
Body weight/g	16.5	16.6	16.9	16.3	16.2	16.8
3 days after treatment
	Mouse No.1	Mouse No.2	Mouse No.3	Mouse No.4	Mouse No.5	Mouse No.6
Tumor (L)/mm	6.9	6.6	6.7	6.9	6.8	7.5
Tumor (W)/mm	5.6	5.5	5.7	5.4	5.5	5.3
Tumor (V)/mm3	108.192	99.825	108.841	100.602	102.85	105.338
Body weight/g	16.9	17	17.1	16.8	16.9	17.3
6 days after treatment
	Mouse No.1	Mouse No.2	Mouse No.3	Mouse No.4	Mouse No.5	Mouse No.6
Tumor (L)/mm	8.5	8.9	8.7	8.1	8.8	9.7
Tumor (W)/mm	7.4	7.2	7.1	7.4	7	6.8
Tumor (V)/mm3	232.73	230.688	219.284	221.778	215.6	224.264
Body weight/g	17.7	17.6	17.5	17.9	17.3	17.8
9 days after treatment
	Mouse No.1	Mouse No.2	Mouse No.3	Mouse No.4	Mouse No.5	Mouse No.6
Tumor (L)/mm	9.1	11.6	9.2	8.4	9.4	10.1
Tumor (W)/mm	7.7	8.6	7.7	8.5	7.5	7.3
Tumor (V)/mm3	269.769	428.968	272.734	303.45	264.375	269.115
Body weight/g	17.8	17.9	18.1	18.3	17.9	18
12 days after treatment
	Mouse No.1	Mouse No.2	Mouse No.3	Mouse No.4	Mouse No.5	Mouse No.6
Tumor (L)/mm	9.2	11.8	9.4	8.5	9.6	10.2
Tumor (W)/mm	7.8	8.7	7.8	8.6	7.7	7.5
Tumor (V)/mm3	279.864	446.571	285.948	314.33	284.592	286.875
Body weight/g	18.2	18.4	18.8	18.9	18	18.5
15 days after treatment
	Mouse No.1	Mouse No.2	Mouse No.3	Mouse No.4	Mouse No.5	Mouse No.6
Tumor (L)/mm	9.3	12	9.5	8.7	9.7	10.3
Tumor (W)/mm	7.9	8.8	7.9	8.4	7.8	7.6
Tumor (V)/mm3	290.207	464.64	296.447	306.936	295.074	297.464
Body weight/g	18.9	18.8	19.3	19.6	19.2	19.3
18 days after treatment
	Mouse No.1	Mouse No.2	Mouse No.3	Mouse No.4	Mouse No.5	Mouse No.6
Tumor (L)/mm	9.3	12.1	9.6	8.9	9.7	10.5
Tumor (W)/mm	8	8.9	7.9	8.4	7.9	7.6
Tumor (V)/mm3	297.6	479.221	299.568	313.992	302.688	303.24
Body weight/g	19.4	19.5	19.6	19.7	19.9	19.7
21 days after treatment
	Mouse No.1	Mouse No.2	Mouse No.3	Mouse No.4	Mouse No.5	Mouse No.6
Tumor (L)/mm	9.3	12.2	9.6	9	9.7	10.6
Tumor (W)/mm	8.1	9	8	8.4	8	7.7
Tumor (V)/mm3	305.087	494.1	307.2	317.52	310.4	314.237
Body weight/g	20.4	20	20.5	20.3	20.4	20.7
24 days after treatment
	Mouse No.1	Mouse No.2	Mouse No.3	Mouse No.4	Mouse No.5	Mouse No.6
Tumor (L)/mm	9.3	12.4	9.7	9.1	9.8	10.7
Tumor (W)/mm	8.2	9	8.1	8.4	8	7.8
Tumor (V)/mm3	312.666	502.2	318.209	321.048	313.6	325.494
Body weight/g	17.8	17.9	18.1	18.3	17.9	18
50mg/kg treatement group
0 day after treatment
	Mouse No.1	Mouse No.2	Mouse No.3	Mouse No.4	Mouse No.5	Mouse No.6
Tumor (L)/mm	6	5.2	5.7	6.2	5.5	5.4
Tumor (W)/mm	4	4.4	4.3	4.2	4.1	4.3
Tumor (V)/mm3	48	50.336	52.6965	54.684	46.2275	49.923
Body weight/g	16.8	16.3	16.4	16.6	16.9	16.9
3 days after treatment
	Mouse No.1	Mouse No.2	Mouse No.3	Mouse No.4	Mouse No.5	Mouse No.6
Tumor (L)/mm	6.2	5.7	6.2	6.6	6	5.8
Tumor (W)/mm	4.9	5	4.6	4.5	4.8	4.9
Tumor (V)/mm3	74.431	71.25	65.596	66.825	69.12	69.629
Body weight/g	17.3	17	17	17.2	17.4	17.2
6 days after treatment
	Mouse No.1	Mouse No.2	Mouse No.3	Mouse No.4	Mouse No.5	Mouse No.6
Tumor (L)/mm	6.4	5.9	6.3	6.8	6.1	6
Tumor (W)/mm	5.1	5.2	4.9	4.7	4.9	5
Tumor (V)/mm3	83.232	79.768	75.6315	75.106	73.2305	75
Body weight/g	17.8	17.3	17.6	17.5	17.8	17.8
9 days after treatment
	Mouse No.1	Mouse No.2	Mouse No.3	Mouse No.4	Mouse No.5	Mouse No.6
Tumor (L)/mm	6.5	6	6.4	6.9	6.2	6.1
Tumor (W)/mm	5.1	5.3	5	4.7	5	5.1
Tumor (V)/mm3	84.5325	84.27	80	76.2105	77.5	79.3305
Body weight/g	18.3	18.4	18	18.1	18.5	18.1
12 days after treatment
	Mouse No.1	Mouse No.2	Mouse No.3	Mouse No.4	Mouse No.5	Mouse No.6
Tumor (L)/mm	6.6	6	6.6	7.1	6.2	6.1
Tumor (W)/mm	5.3	5.4	5	5	5.1	5.3
Tumor (V)/mm3	92.697	87.48	82.5	88.75	80.631	85.6745
Body weight/g	18.8	18.6	18.9	18.7	19	19.1
15 days after treatment
	Mouse No.1	Mouse No.2	Mouse No.3	Mouse No.4	Mouse No.5	Mouse No.6
Tumor (L)/mm	6.9	6.2	6.7	7.3	6.4	6.3
Tumor (W)/mm	5.4	5.6	5.3	5.1	5.2	5.4
Tumor (V)/mm3	100.602	97.216	94.1015	94.9365	86.528	91.854
Body weight/g	19.2	19.3	19	19.3	19.2	19.3
18 days after treatment
	Mouse No.1	Mouse No.2	Mouse No.3	Mouse No.4	Mouse No.5	Mouse No.6
Tumor (L)/mm	7.1	6.4	6.8	7.5	6.5	6.8
Tumor (W)/mm	5.5	5.8	5.5	5.3	5.2	6.8
Tumor (V)/mm3	107.388	107.648	102.85	105.338	87.88	157.216
Body weight/g	19.9	19.7	19.8	19.7	20	20.1
21 days after treatment
	Mouse No.1	Mouse No.2	Mouse No.3	Mouse No.4	Mouse No.5	Mouse No.6
Tumor (L)/mm	7.3	6.6	7	7.8	6.5	6.8
Tumor (W)/mm	5.7	6	5.6	5.5	5.3	7
Tumor (V)/mm3	118.588	118.8	109.76	117.975	91.2925	166.6
Body weight/g	20.4	20.7	20	20.2	20.5	20.3
24 days after treatment
	Mouse No.1	Mouse No.2	Mouse No.3	Mouse No.4	Mouse No.5	Mouse No.6
Tumor (L)/mm	7.4	6.7	7.2	8	6.6	6.9
Tumor (W)/mm	5.9	6.1	5.7	5.6	5.4	7
Tumor (V)/mm3	128.797	124.653	116.964	125.44	96.228	169.05
Body weight/g	20.9	21	20.8	20.7	21	20.9
Figure 7D
Tumor weight/(g)
	Control	25 mg/kg	50 mg/kg
Mouse No.1	0.53	0.34	0.08
Mouse No.2	0.56	0.36	0.09
Mouse No.3	0.45	0.35	0.07
Mouse No.4	0.54	0.31	0.06
Mouse No.5	0.52	0.23	0.05
Mouse No.6	0.55	0.3	0.13
